# Supplementary material for: Geographic spillover of antimicrobial resistance from mass distribution of azithromycin
Source: Nat Commun. 2026 Jan 29;17:2152. doi: 10.1038/s41467-026-68691-y (PMC12957345; doi:10.1038/s41467-026-68691-y)
Supplement: Supplementary file 4 — source data [file 41467_2026_68691_MOESM4_ESM.xlsx]

## Sheet: fig2
arm	tx_type	tx_int	phase	avg_res
placebo	azithro	0.244543	Baseline	24.9467
placebo	azithro	0.244543	24 months	19.4885
placebo	placebo	0.276633	Baseline	24.9467
placebo	placebo	0.276633	24 months	19.4885
azithro	azithro	0.402098	Baseline	19.6859
azithro	azithro	0.402098	24 months	71.3866
azithro	placebo	0.29315	Baseline	19.6859
azithro	placebo	0.29315	24 months	71.3866
placebo	azithro	0.20251	Baseline	35.8514
placebo	azithro	0.20251	24 months	26.0467
placebo	placebo	0.323887	Baseline	35.8514
placebo	placebo	0.323887	24 months	26.0467
placebo	azithro	0.344689	Baseline	10.6111
placebo	azithro	0.344689	24 months	22.4292
placebo	placebo	0.635532	Baseline	10.6111
placebo	placebo	0.635532	24 months	22.4292
azithro	azithro	0.294893	Baseline	8.45054
azithro	azithro	0.294893	24 months	97.9523
azithro	placebo	0.36728	Baseline	8.45054
azithro	placebo	0.36728	24 months	97.9523
placebo	azithro	0.0521532	Baseline	23.988
placebo	azithro	0.0521532	24 months	13.0514
placebo	placebo	0.171023	Baseline	23.988
placebo	placebo	0.171023	24 months	13.0514
placebo	azithro	0.532753	Baseline	11.5186
placebo	azithro	0.532753	24 months	16.7401
placebo	placebo	0.326177	Baseline	11.5186
placebo	placebo	0.326177	24 months	16.7401
azithro	azithro	0.40471	Baseline	13.0177
azithro	azithro	0.40471	24 months	47.3103
azithro	placebo	0.390056	Baseline	13.0177
azithro	placebo	0.390056	24 months	47.3103
placebo	azithro	0.378257	Baseline	4.03929
placebo	azithro	0.378257	24 months	4.02056
placebo	placebo	0.37084	Baseline	4.03929
placebo	placebo	0.37084	24 months	4.02056
azithro	azithro	0.304701	Baseline	13.4401
azithro	azithro	0.304701	24 months	11.4348
azithro	placebo	0.460652	Baseline	13.4401
azithro	placebo	0.460652	24 months	11.4348
placebo	azithro	0.0687316	Baseline	3.51812
placebo	azithro	0.0687316	24 months	14.8027
placebo	placebo	0	Baseline	3.51812
placebo	placebo	0	24 months	14.8027
azithro	azithro	0.405312	Baseline	9.51127
azithro	azithro	0.405312	24 months	83.3754
azithro	placebo	0.846721	Baseline	9.51127
azithro	placebo	0.846721	24 months	83.3754
azithro	azithro	0.212611	Baseline	14.5378
azithro	azithro	0.212611	24 months	83.7843
azithro	placebo	0.322523	Baseline	14.5378
azithro	placebo	0.322523	24 months	83.7843
placebo	azithro	0.184342	Baseline	18.3506
placebo	azithro	0.184342	24 months	26.356
placebo	placebo	0.315855	Baseline	18.3506
placebo	placebo	0.315855	24 months	26.356
placebo	azithro	0.181544	Baseline	8.23103
placebo	azithro	0.181544	24 months	1.20603
placebo	placebo	0.302667	Baseline	8.23103
placebo	placebo	0.302667	24 months	1.20603
placebo	azithro	0.830116	Baseline	17.4748
placebo	azithro	0.830116	24 months	1.08214
placebo	placebo	0.743942	Baseline	17.4748
placebo	placebo	0.743942	24 months	1.08214
placebo	azithro	1	Baseline	13.5387
placebo	azithro	1	24 months	14.5202
placebo	placebo	0.619197	Baseline	13.5387
placebo	placebo	0.619197	24 months	14.5202
azithro	azithro	0.328396	Baseline	22.1816
azithro	azithro	0.328396	24 months	102.671
azithro	placebo	0.393299	Baseline	22.1816
azithro	placebo	0.393299	24 months	102.671
azithro	azithro	0.429005	Baseline	9.87561
azithro	azithro	0.429005	24 months	91.0208
azithro	placebo	0.576562	Baseline	9.87561
azithro	placebo	0.576562	24 months	91.0208
azithro	azithro	0.0276551	Baseline	14.0115
azithro	azithro	0.0276551	24 months	46.5631
azithro	placebo	0.178294	Baseline	14.0115
azithro	placebo	0.178294	24 months	46.5631
azithro	azithro	0.678832	Baseline	58.6804
azithro	azithro	0.678832	24 months	116.143
azithro	placebo	0.593876	Baseline	58.6804
azithro	placebo	0.593876	24 months	116.143
placebo	azithro	0.6158	Baseline	28.0101
placebo	azithro	0.6158	24 months	24.1223
placebo	placebo	0.545348	Baseline	28.0101
placebo	placebo	0.545348	24 months	24.1223
azithro	azithro	0.460039	Baseline	30.4662
azithro	azithro	0.460039	24 months	124.059
azithro	placebo	0.366869	Baseline	30.4662
azithro	placebo	0.366869	24 months	124.059
placebo	azithro	0	Baseline	5.35743
placebo	azithro	0	24 months	8.64765
placebo	placebo	0.193658	Baseline	5.35743
placebo	placebo	0.193658	24 months	8.64765
placebo	azithro	0.331553	Baseline	28.5128
placebo	azithro	0.331553	24 months	18.1891
placebo	placebo	0.443196	Baseline	28.5128
placebo	placebo	0.443196	24 months	18.1891
azithro	azithro	0.496197	Baseline	14.2336
azithro	azithro	0.496197	24 months	39.7816
azithro	placebo	0.284042	Baseline	14.2336
azithro	placebo	0.284042	24 months	39.7816
placebo	azithro	0.205016	Baseline	7.49498
placebo	azithro	0.205016	24 months	12.7659
placebo	placebo	0.488677	Baseline	7.49498
placebo	placebo	0.488677	24 months	12.7659
azithro	azithro	0.5045	Baseline	27.4661
azithro	azithro	0.5045	24 months	90.8401
azithro	placebo	1	Baseline	27.4661
azithro	placebo	1	24 months	90.8401
azithro	azithro	0.22463	Baseline	3.12609
azithro	azithro	0.22463	24 months	59.4515
azithro	placebo	0.253783	Baseline	3.12609
azithro	placebo	0.253783	24 months	59.4515
azithro	azithro	0.617372	Baseline	7.61049
azithro	azithro	0.617372	24 months	72.3757
azithro	placebo	0.587633	Baseline	7.61049
azithro	placebo	0.587633	24 months	72.3757

## Sheet: fig3b
arm	ring_range_text	total_grappes
placebo	0 - 10 km	27
placebo	10 - 20 km	49
placebo	20 - 30 km	44
placebo	30 - 40 km	32
azithro	0 - 10 km	27
azithro	10 - 20 km	51
azithro	20 - 30 km	36
azithro	30 - 40 km	34
placebo	0 - 10 km	7
placebo	10 - 20 km	74
placebo	20 - 30 km	81
placebo	30 - 40 km	88
placebo	0 - 10 km	28
placebo	10 - 20 km	73
placebo	20 - 30 km	59
placebo	30 - 40 km	71
azithro	0 - 10 km	34
azithro	10 - 20 km	50
azithro	20 - 30 km	45
azithro	30 - 40 km	54
placebo	0 - 10 km	6
placebo	10 - 20 km	19
placebo	20 - 30 km	91
placebo	30 - 40 km	93
placebo	0 - 10 km	34
placebo	10 - 20 km	57
placebo	20 - 30 km	45
placebo	30 - 40 km	49
azithro	0 - 10 km	44
azithro	10 - 20 km	43
azithro	20 - 30 km	47
azithro	30 - 40 km	50
placebo	0 - 10 km	37
placebo	10 - 20 km	50
placebo	20 - 30 km	40
placebo	30 - 40 km	29
azithro	0 - 10 km	25
azithro	10 - 20 km	61
azithro	20 - 30 km	48
azithro	30 - 40 km	56
placebo	0 - 10 km	15
placebo	10 - 20 km	12
placebo	20 - 30 km	25
placebo	30 - 40 km	32
azithro	0 - 10 km	38
azithro	10 - 20 km	44
azithro	20 - 30 km	44
azithro	30 - 40 km	66
azithro	0 - 10 km	9
azithro	10 - 20 km	77
azithro	20 - 30 km	77
azithro	30 - 40 km	77
placebo	0 - 10 km	26
placebo	10 - 20 km	46
placebo	20 - 30 km	40
placebo	30 - 40 km	29
placebo	0 - 10 km	20
placebo	10 - 20 km	43
placebo	20 - 30 km	56
placebo	30 - 40 km	44
placebo	0 - 10 km	40
placebo	10 - 20 km	79
placebo	20 - 30 km	67
placebo	30 - 40 km	77
placebo	0 - 10 km	56
placebo	10 - 20 km	79
placebo	20 - 30 km	66
placebo	30 - 40 km	49
azithro	0 - 10 km	10
azithro	10 - 20 km	65
azithro	20 - 30 km	101
azithro	30 - 40 km	73
azithro	0 - 10 km	33
azithro	10 - 20 km	63
azithro	20 - 30 km	69
azithro	30 - 40 km	51
azithro	0 - 10 km	9
azithro	10 - 20 km	32
azithro	20 - 30 km	86
azithro	30 - 40 km	49
azithro	0 - 10 km	37
azithro	10 - 20 km	45
azithro	20 - 30 km	55
azithro	30 - 40 km	74
placebo	0 - 10 km	28
placebo	10 - 20 km	92
placebo	20 - 30 km	74
placebo	30 - 40 km	56
azithro	0 - 10 km	17
azithro	10 - 20 km	80
azithro	20 - 30 km	85
azithro	30 - 40 km	66
placebo	0 - 10 km	24
placebo	10 - 20 km	35
placebo	20 - 30 km	41
placebo	30 - 40 km	23
placebo	0 - 10 km	20
placebo	10 - 20 km	75
placebo	20 - 30 km	80
placebo	30 - 40 km	80
azithro	0 - 10 km	21
azithro	10 - 20 km	8
azithro	20 - 30 km	36
azithro	30 - 40 km	75
placebo	0 - 10 km	10
placebo	10 - 20 km	44
placebo	20 - 30 km	108
placebo	30 - 40 km	76
azithro	0 - 10 km	32
azithro	10 - 20 km	51
azithro	20 - 30 km	43
azithro	30 - 40 km	61
azithro	0 - 10 km	24
azithro	10 - 20 km	48
azithro	20 - 30 km	52
azithro	30 - 40 km	35
azithro	0 - 10 km	38
azithro	10 - 20 km	45
azithro	20 - 30 km	83
azithro	30 - 40 km	78

## Sheet: fig3c
arm	ring_range_text	azithro_doses	phase	avg_res
placebo	0 - 10 km	6654	Baseline	24.9467
placebo	0 - 10 km	6654	24 months	19.4885
placebo	10 - 20 km	10839	Baseline	24.9467
placebo	10 - 20 km	10839	24 months	19.4885
placebo	20 - 30 km	10863	Baseline	24.9467
placebo	20 - 30 km	10863	24 months	19.4885
azithro	0 - 10 km	7163	Baseline	19.6859
azithro	0 - 10 km	7163	24 months	71.3866
azithro	10 - 20 km	11061	Baseline	19.6859
azithro	10 - 20 km	11061	24 months	71.3866
azithro	20 - 30 km	9729	Baseline	19.6859
azithro	20 - 30 km	9729	24 months	71.3866
placebo	0 - 10 km	1328	Baseline	35.8514
placebo	0 - 10 km	1328	24 months	26.0467
placebo	10 - 20 km	16271	Baseline	35.8514
placebo	10 - 20 km	16271	24 months	26.0467
placebo	20 - 30 km	22854	Baseline	35.8514
placebo	20 - 30 km	22854	24 months	26.0467
placebo	0 - 10 km	3599	Baseline	10.6111
placebo	0 - 10 km	3599	24 months	22.4292
placebo	10 - 20 km	21730	Baseline	10.6111
placebo	10 - 20 km	21730	24 months	22.4292
placebo	20 - 30 km	13403	Baseline	10.6111
placebo	20 - 30 km	13403	24 months	22.4292
azithro	0 - 10 km	7427	Baseline	8.45054
azithro	0 - 10 km	7427	24 months	97.9523
azithro	10 - 20 km	13487	Baseline	8.45054
azithro	10 - 20 km	13487	24 months	97.9523
azithro	20 - 30 km	8909	Baseline	8.45054
azithro	20 - 30 km	8909	24 months	97.9523
placebo	0 - 10 km	2810	Baseline	23.988
placebo	0 - 10 km	2810	24 months	13.0514
placebo	10 - 20 km	4371	Baseline	23.988
placebo	10 - 20 km	4371	24 months	13.0514
placebo	20 - 30 km	19827	Baseline	23.988
placebo	20 - 30 km	19827	24 months	13.0514
placebo	0 - 10 km	7685	Baseline	11.5186
placebo	0 - 10 km	7685	24 months	16.7401
placebo	10 - 20 km	15899	Baseline	11.5186
placebo	10 - 20 km	15899	24 months	16.7401
placebo	20 - 30 km	7279	Baseline	11.5186
placebo	20 - 30 km	7279	24 months	16.7401
azithro	0 - 10 km	9226	Baseline	13.0177
azithro	0 - 10 km	9226	24 months	47.3103
azithro	10 - 20 km	12122	Baseline	13.0177
azithro	10 - 20 km	12122	24 months	47.3103
azithro	20 - 30 km	9666	Baseline	13.0177
azithro	20 - 30 km	9666	24 months	47.3103
placebo	0 - 10 km	9393	Baseline	4.03929
placebo	0 - 10 km	9393	24 months	4.02056
placebo	10 - 20 km	11452	Baseline	4.03929
placebo	10 - 20 km	11452	24 months	4.02056
placebo	20 - 30 km	10699	Baseline	4.03929
placebo	20 - 30 km	10699	24 months	4.02056
azithro	0 - 10 km	6952	Baseline	13.4401
azithro	0 - 10 km	6952	24 months	11.4348
azithro	10 - 20 km	11439	Baseline	13.4401
azithro	10 - 20 km	11439	24 months	11.4348
azithro	20 - 30 km	15447	Baseline	13.4401
azithro	20 - 30 km	15447	24 months	11.4348
placebo	0 - 10 km	3773	Baseline	3.51812
placebo	0 - 10 km	3773	24 months	14.8027
placebo	10 - 20 km	4762	Baseline	3.51812
placebo	10 - 20 km	4762	24 months	14.8027
placebo	20 - 30 km	5046	Baseline	3.51812
placebo	20 - 30 km	5046	24 months	14.8027
azithro	0 - 10 km	7798	Baseline	9.51127
azithro	0 - 10 km	7798	24 months	83.3754
azithro	10 - 20 km	11855	Baseline	9.51127
azithro	10 - 20 km	11855	24 months	83.3754
azithro	20 - 30 km	11209	Baseline	9.51127
azithro	20 - 30 km	11209	24 months	83.3754
azithro	0 - 10 km	2502	Baseline	14.5378
azithro	0 - 10 km	2502	24 months	83.7843
azithro	10 - 20 km	17580	Baseline	14.5378
azithro	10 - 20 km	17580	24 months	83.7843
azithro	20 - 30 km	17540	Baseline	14.5378
azithro	20 - 30 km	17540	24 months	83.7843
placebo	0 - 10 km	6891	Baseline	18.3506
placebo	0 - 10 km	6891	24 months	26.356
placebo	10 - 20 km	10337	Baseline	18.3506
placebo	10 - 20 km	10337	24 months	26.356
placebo	20 - 30 km	9715	Baseline	18.3506
placebo	20 - 30 km	9715	24 months	26.356
placebo	0 - 10 km	5376	Baseline	8.23103
placebo	0 - 10 km	5376	24 months	1.20603
placebo	10 - 20 km	14841	Baseline	8.23103
placebo	10 - 20 km	14841	24 months	1.20603
placebo	20 - 30 km	7244	Baseline	8.23103
placebo	20 - 30 km	7244	24 months	1.20603
placebo	0 - 10 km	11079	Baseline	17.4748
placebo	0 - 10 km	11079	24 months	1.08214
placebo	10 - 20 km	16848	Baseline	17.4748
placebo	10 - 20 km	16848	24 months	1.08214
placebo	20 - 30 km	16349	Baseline	17.4748
placebo	20 - 30 km	16349	24 months	1.08214
placebo	0 - 10 km	13357	Baseline	13.5387
placebo	0 - 10 km	13357	24 months	14.5202
placebo	10 - 20 km	19320	Baseline	13.5387
placebo	10 - 20 km	19320	24 months	14.5202
placebo	20 - 30 km	18746	Baseline	13.5387
placebo	20 - 30 km	18746	24 months	14.5202
azithro	0 - 10 km	1540	Baseline	22.1816
azithro	0 - 10 km	1540	24 months	102.671
azithro	10 - 20 km	13485	Baseline	22.1816
azithro	10 - 20 km	13485	24 months	102.671
azithro	20 - 30 km	28579	Baseline	22.1816
azithro	20 - 30 km	28579	24 months	102.671
azithro	0 - 10 km	7886	Baseline	9.87561
azithro	0 - 10 km	7886	24 months	91.0208
azithro	10 - 20 km	14699	Baseline	9.87561
azithro	10 - 20 km	14699	24 months	91.0208
azithro	20 - 30 km	18262	Baseline	9.87561
azithro	20 - 30 km	18262	24 months	91.0208
azithro	0 - 10 km	4410	Baseline	14.0115
azithro	0 - 10 km	4410	24 months	46.5631
azithro	10 - 20 km	6709	Baseline	14.0115
azithro	10 - 20 km	6709	24 months	46.5631
azithro	20 - 30 km	14380	Baseline	14.0115
azithro	20 - 30 km	14380	24 months	46.5631
azithro	0 - 10 km	8654	Baseline	58.6804
azithro	0 - 10 km	8654	24 months	116.143
azithro	10 - 20 km	11295	Baseline	58.6804
azithro	10 - 20 km	11295	24 months	116.143
azithro	20 - 30 km	15660	Baseline	58.6804
azithro	20 - 30 km	15660	24 months	116.143
placebo	0 - 10 km	8150	Baseline	28.0101
placebo	0 - 10 km	8150	24 months	24.1223
placebo	10 - 20 km	19893	Baseline	28.0101
placebo	10 - 20 km	19893	24 months	24.1223
placebo	20 - 30 km	20990	Baseline	28.0101
placebo	20 - 30 km	20990	24 months	24.1223
azithro	0 - 10 km	4861	Baseline	30.4662
azithro	0 - 10 km	4861	24 months	124.059
azithro	10 - 20 km	20992	Baseline	30.4662
azithro	10 - 20 km	20992	24 months	124.059
azithro	20 - 30 km	18580	Baseline	30.4662
azithro	20 - 30 km	18580	24 months	124.059
placebo	0 - 10 km	7857	Baseline	5.35743
placebo	0 - 10 km	7857	24 months	8.64765
placebo	10 - 20 km	6612	Baseline	5.35743
placebo	10 - 20 km	6612	24 months	8.64765
placebo	20 - 30 km	9149	Baseline	5.35743
placebo	20 - 30 km	9149	24 months	8.64765
placebo	0 - 10 km	3661	Baseline	28.5128
placebo	0 - 10 km	3661	24 months	18.1891
placebo	10 - 20 km	20126	Baseline	28.5128
placebo	10 - 20 km	20126	24 months	18.1891
placebo	20 - 30 km	20494	Baseline	28.5128
placebo	20 - 30 km	20494	24 months	18.1891
azithro	0 - 10 km	7787	Baseline	14.2336
azithro	0 - 10 km	7787	24 months	39.7816
azithro	10 - 20 km	1502	Baseline	14.2336
azithro	10 - 20 km	1502	24 months	39.7816
azithro	20 - 30 km	9836	Baseline	14.2336
azithro	20 - 30 km	9836	24 months	39.7816
placebo	0 - 10 km	1806	Baseline	7.49498
placebo	0 - 10 km	1806	24 months	12.7659
placebo	10 - 20 km	10695	Baseline	7.49498
placebo	10 - 20 km	10695	24 months	12.7659
placebo	20 - 30 km	28590	Baseline	7.49498
placebo	20 - 30 km	28590	24 months	12.7659
azithro	0 - 10 km	4331	Baseline	27.4661
azithro	0 - 10 km	4331	24 months	90.8401
azithro	10 - 20 km	15138	Baseline	27.4661
azithro	10 - 20 km	15138	24 months	90.8401
azithro	20 - 30 km	11347	Baseline	27.4661
azithro	20 - 30 km	11347	24 months	90.8401
azithro	0 - 10 km	5451	Baseline	3.12609
azithro	0 - 10 km	5451	24 months	59.4515
azithro	10 - 20 km	12788	Baseline	3.12609
azithro	10 - 20 km	12788	24 months	59.4515
azithro	20 - 30 km	10007	Baseline	3.12609
azithro	20 - 30 km	10007	24 months	59.4515
azithro	0 - 10 km	9032	Baseline	7.61049
azithro	0 - 10 km	9032	24 months	72.3757
azithro	10 - 20 km	10577	Baseline	7.61049
azithro	10 - 20 km	10577	24 months	72.3757
azithro	20 - 30 km	21516	Baseline	7.61049
azithro	20 - 30 km	21516	24 months	72.3757

## Sheet: figS1
arm	tx_int	phase	avg_res
placebo	0.290626	Baseline	24.9467
placebo	0.290626	24 months	19.4885
azithro	0.623298	Baseline	19.6859
azithro	0.623298	24 months	71.3866
placebo	0.00474003	Baseline	35.8514
placebo	0.00474003	24 months	26.0467
placebo	0.108119	Baseline	10.6111
placebo	0.108119	24 months	22.4292
azithro	0.194923	Baseline	8.45054
azithro	0.194923	24 months	97.9523
placebo	0.00130136	Baseline	23.988
placebo	0.00130136	24 months	13.0514
placebo	0.868633	Baseline	11.5186
placebo	0.868633	24 months	16.7401
azithro	0.381048	Baseline	13.0177
azithro	0.381048	24 months	47.3103
placebo	0.400858	Baseline	4.03929
placebo	0.400858	24 months	4.02056
azithro	0.201094	Baseline	13.4401
azithro	0.201094	24 months	11.4348
placebo	0.706547	Baseline	3.51812
placebo	0.706547	24 months	14.8027
azithro	0.418192	Baseline	9.51127
azithro	0.418192	24 months	83.3754
azithro	0.0194379	Baseline	14.5378
azithro	0.0194379	24 months	83.7843
placebo	0.26635	Baseline	18.3506
placebo	0.26635	24 months	26.356
placebo	0.163899	Baseline	8.23103
placebo	0.163899	24 months	1.20603
placebo	0.490457	Baseline	17.4748
placebo	0.490457	24 months	1.08214
placebo	0.750517	Baseline	13.5387
placebo	0.750517	24 months	14.5202
azithro	0.193526	Baseline	22.1816
azithro	0.193526	24 months	102.671
azithro	0.312067	Baseline	9.87561
azithro	0.312067	24 months	91.0208
azithro	0	Baseline	14.0115
azithro	0	24 months	46.5631
azithro	1	Baseline	58.6804
azithro	1	24 months	116.143
placebo	0.274567	Baseline	28.0101
placebo	0.274567	24 months	24.1223
azithro	0.0918683	Baseline	30.4662
azithro	0.0918683	24 months	124.059
placebo	0.0547924	Baseline	5.35743
placebo	0.0547924	24 months	8.64765
placebo	0.0618491	Baseline	28.5128
placebo	0.0618491	24 months	18.1891
azithro	0.84625	Baseline	14.2336
azithro	0.84625	24 months	39.7816
placebo	0.0463236	Baseline	7.49498
placebo	0.0463236	24 months	12.7659
azithro	0.688838	Baseline	27.4661
azithro	0.688838	24 months	90.8401
azithro	0.289541	Baseline	3.12609
azithro	0.289541	24 months	59.4515
azithro	0.357851	Baseline	7.61049
azithro	0.357851	24 months	72.3757

## Sheet: figS2
arm	phase	tx_type	loo_cor
placebo	Baseline	azithro	0.221978
placebo	24 months	azithro	0.0285714
placebo	Baseline	placebo	0.230769
placebo	24 months	placebo	0.0021978
azithro	Baseline	azithro	0.30989
azithro	24 months	azithro	0.314286
azithro	Baseline	placebo	0.112088
azithro	24 months	placebo	0.314286
placebo	Baseline	azithro	0.292308
placebo	24 months	azithro	0.0945055
placebo	Baseline	placebo	0.226374
placebo	24 months	placebo	0.0285714
placebo	Baseline	azithro	0.230769
placebo	24 months	azithro	0.0241758
placebo	Baseline	placebo	0.221978
placebo	24 months	placebo	-0.103297
azithro	Baseline	azithro	0.257143
azithro	24 months	azithro	0.415385
azithro	Baseline	placebo	0.0989011
azithro	24 months	placebo	0.459341
placebo	Baseline	azithro	0.314286
placebo	24 months	azithro	-0.0549451
placebo	Baseline	placebo	0.265934
placebo	24 months	placebo	-0.0637363
placebo	Baseline	azithro	0.213187
placebo	24 months	azithro	0.010989
placebo	Baseline	placebo	0.186813
placebo	24 months	placebo	-0.010989
azithro	Baseline	azithro	0.349451
azithro	24 months	azithro	0.331868
azithro	Baseline	placebo	0.138462
azithro	24 months	placebo	0.415385
placebo	Baseline	azithro	0.30989
placebo	24 months	azithro	0.134066
placebo	Baseline	placebo	0.191209
placebo	24 months	placebo	0.0417582
azithro	Baseline	azithro	0.30989
azithro	24 months	azithro	0.274725
azithro	Baseline	placebo	0.16044
azithro	24 months	placebo	0.516484
placebo	Baseline	azithro	0.0813187
placebo	24 months	azithro	-0.0021978
placebo	Baseline	placebo	-0.0241758
placebo	24 months	placebo	-0.0153846
azithro	Baseline	azithro	0.345055
azithro	24 months	azithro	0.327473
azithro	Baseline	placebo	0.204396
azithro	24 months	placebo	0.41978
azithro	Baseline	azithro	0.389011
azithro	24 months	azithro	0.367033
azithro	Baseline	placebo	0.112088
azithro	24 months	placebo	0.384615
placebo	Baseline	azithro	0.252747
placebo	24 months	azithro	0.0945055
placebo	Baseline	placebo	0.217582
placebo	24 months	placebo	0.0285714
placebo	Baseline	azithro	0.116484
placebo	24 months	azithro	-0.0813187
placebo	Baseline	placebo	0.103297
placebo	24 months	placebo	-0.0857143
placebo	Baseline	azithro	0.23956
placebo	24 months	azithro	0.243956
placebo	Baseline	placebo	0.191209
placebo	24 months	placebo	0.221978
placebo	Baseline	azithro	0.23956
placebo	24 months	azithro	0.0461538
placebo	Baseline	placebo	0.2
placebo	24 months	placebo	0.0241758
azithro	Baseline	azithro	0.30989
azithro	24 months	azithro	0.367033
azithro	Baseline	placebo	0.0593407
azithro	24 months	placebo	0.424176
azithro	Baseline	azithro	0.345055
azithro	24 months	azithro	0.30989
azithro	Baseline	placebo	0.169231
azithro	24 months	placebo	0.389011
azithro	Baseline	azithro	0.345055
azithro	24 months	azithro	0.230769
azithro	Baseline	placebo	0.138462
azithro	24 months	placebo	0.301099
azithro	Baseline	azithro	0.142857
azithro	24 months	azithro	0.182418
azithro	Baseline	placebo	-0.0549451
azithro	24 months	placebo	0.336264
placebo	Baseline	azithro	0.134066
placebo	24 months	azithro	-0.0285714
placebo	Baseline	placebo	0.103297
placebo	24 months	placebo	-0.0813187
azithro	Baseline	azithro	0.221978
azithro	24 months	azithro	0.283516
azithro	Baseline	placebo	0.16044
azithro	24 months	placebo	0.494505
placebo	Baseline	azithro	0.0813187
placebo	24 months	azithro	-0.0769231
placebo	Baseline	placebo	0.0417582
placebo	24 months	placebo	-0.0989011
placebo	Baseline	azithro	0.23956
placebo	24 months	azithro	0.0285714
placebo	Baseline	placebo	0.142857
placebo	24 months	placebo	-0.0373626
azithro	Baseline	azithro	0.296703
azithro	24 months	azithro	0.472527
azithro	Baseline	placebo	0.107692
azithro	24 months	placebo	0.30989
placebo	Baseline	azithro	0.182418
placebo	24 months	azithro	0.0153846
placebo	Baseline	placebo	0.208791
placebo	24 months	placebo	0.0373626
azithro	Baseline	azithro	0.204396
azithro	24 months	azithro	0.292308
azithro	Baseline	placebo	-0.0637363
azithro	24 months	placebo	0.38022
azithro	Baseline	azithro	0.213187
azithro	24 months	azithro	0.274725
azithro	Baseline	placebo	-0.0813187
azithro	24 months	placebo	0.327473
azithro	Baseline	azithro	0.494505
azithro	24 months	azithro	0.358242
azithro	Baseline	placebo	0.178022
azithro	24 months	placebo	0.393407

## Sheet: figS3
ring_range_text	azithro_doses	total_children	tx_int
0 - 10 km	6654	4193	0.244543
10 - 20 km	10839	8355	0.244543
20 - 30 km	10863	9107	0.244543
0 - 10 km	7163	4814	0.402098
10 - 20 km	11061	7985	0.402098
20 - 30 km	9729	7041	0.402098
0 - 10 km	1328	922	0.20251
10 - 20 km	16271	14399	0.20251
20 - 30 km	22854	15201	0.20251
0 - 10 km	3599	5222	0.344689
10 - 20 km	21730	13707	0.344689
20 - 30 km	13403	10604	0.344689
0 - 10 km	7427	5507	0.294893
10 - 20 km	13487	9536	0.294893
20 - 30 km	8909	8701	0.294893
0 - 10 km	2810	1513	0.0521532
10 - 20 km	4371	3101	0.0521532
20 - 30 km	19827	17113	0.0521532
0 - 10 km	7685	4845	0.532753
10 - 20 km	15899	11376	0.532753
20 - 30 km	7279	8753	0.532753
0 - 10 km	9226	6125	0.40471
10 - 20 km	12122	8887	0.40471
20 - 30 km	9666	9804	0.40471
0 - 10 km	9393	5908	0.378257
10 - 20 km	11452	9344	0.378257
20 - 30 km	10699	8197	0.378257
0 - 10 km	6952	4775	0.304701
10 - 20 km	11439	10370	0.304701
20 - 30 km	15447	9004	0.304701
0 - 10 km	3773	2380	0.0687316
10 - 20 km	4762	3231	0.0687316
20 - 30 km	5046	3798	0.0687316
0 - 10 km	7798	7495	0.405312
10 - 20 km	11855	9420	0.405312
20 - 30 km	11209	9466	0.405312
0 - 10 km	2502	1839	0.212611
10 - 20 km	17580	15124	0.212611
20 - 30 km	17540	12783	0.212611
0 - 10 km	6891	4508	0.184342
10 - 20 km	10337	7573	0.184342
20 - 30 km	9715	7216	0.184342
0 - 10 km	5376	3640	0.181544
10 - 20 km	14841	9757	0.181544
20 - 30 km	7244	10190	0.181544
0 - 10 km	11079	8003	0.830116
10 - 20 km	16848	14075	0.830116
20 - 30 km	16349	14001	0.830116
0 - 10 km	13357	9513	1
10 - 20 km	19320	16365	1
20 - 30 km	18746	12508	1
0 - 10 km	1540	1834	0.328396
10 - 20 km	13485	11743	0.328396
20 - 30 km	28579	20571	0.328396
0 - 10 km	7886	7468	0.429005
10 - 20 km	14699	9855	0.429005
20 - 30 km	18262	12952	0.429005
0 - 10 km	4410	2212	0.0276551
10 - 20 km	6709	5041	0.0276551
20 - 30 km	14380	13871	0.0276551
0 - 10 km	8654	6268	0.678832
10 - 20 km	11295	8077	0.678832
20 - 30 km	15660	13316	0.678832
0 - 10 km	8150	5723	0.6158
10 - 20 km	19893	16807	0.6158
20 - 30 km	20990	14805	0.6158
0 - 10 km	4861	3361	0.460039
10 - 20 km	20992	14651	0.460039
20 - 30 km	18580	16343	0.460039
0 - 10 km	7857	5309	0
10 - 20 km	6612	4843	0
20 - 30 km	9149	6214	0
0 - 10 km	3661	3441	0.331553
10 - 20 km	20126	16155	0.331553
20 - 30 km	20494	13729	0.331553
0 - 10 km	7787	4308	0.496197
10 - 20 km	1502	1613	0.496197
20 - 30 km	9836	7087	0.496197
0 - 10 km	1806	1807	0.205016
10 - 20 km	10695	9314	0.205016
20 - 30 km	28590	19772	0.205016
0 - 10 km	4331	6172	0.5045
10 - 20 km	15138	11263	0.5045
20 - 30 km	11347	8589	0.5045
0 - 10 km	5451	3739	0.22463
10 - 20 km	12788	8826	0.22463
20 - 30 km	10007	9715	0.22463
0 - 10 km	9032	6364	0.617372
10 - 20 km	10577	10102	0.617372
20 - 30 km	21516	14628	0.617372

## Sheet: figS4panA
arm	ring_range_text	u5_pop_density	azithro_doses
placebo	0 - 10 km	22.0501	6654
azithro	0 - 10 km	22.0501	6654
placebo	10 - 20 km	12.4405	10839
azithro	10 - 20 km	12.4405	10839
placebo	20 - 30 km	9.35079	10863
azithro	20 - 30 km	9.35079	10863
placebo	0 - 10 km	32.4639	7163
azithro	0 - 10 km	32.4639	7163
placebo	10 - 20 km	10.9932	11061
azithro	10 - 20 km	10.9932	11061
placebo	20 - 30 km	7.13939	9729
azithro	20 - 30 km	7.13939	9729
placebo	0 - 10 km	5.47093	1328
azithro	0 - 10 km	5.47093	1328
placebo	10 - 20 km	16.0251	16271
azithro	10 - 20 km	16.0251	16271
placebo	20 - 30 km	13.7199	22854
azithro	20 - 30 km	13.7199	22854
placebo	0 - 10 km	15.7474	3599
azithro	0 - 10 km	15.7474	3599
placebo	10 - 20 km	16.77	21730
azithro	10 - 20 km	16.77	21730
placebo	20 - 30 km	9.30647	13403
azithro	20 - 30 km	9.30647	13403
placebo	0 - 10 km	21.8162	7427
azithro	0 - 10 km	21.8162	7427
placebo	10 - 20 km	13.9164	13487
azithro	10 - 20 km	13.9164	13487
placebo	20 - 30 km	9.39079	8909
azithro	20 - 30 km	9.39079	8909
placebo	0 - 10 km	7.212	2810
azithro	0 - 10 km	7.212	2810
placebo	10 - 20 km	5.09517	4371
azithro	10 - 20 km	5.09517	4371
placebo	20 - 30 km	16.3188	19827
azithro	20 - 30 km	16.3188	19827
placebo	0 - 10 km	26.6305	7685
azithro	0 - 10 km	26.6305	7685
placebo	10 - 20 km	13.7157	15899
azithro	10 - 20 km	13.7157	15899
placebo	20 - 30 km	8.00516	7279
azithro	20 - 30 km	8.00516	7279
placebo	0 - 10 km	32.3512	9226
azithro	0 - 10 km	32.3512	9226
placebo	10 - 20 km	11.6535	12122
azithro	10 - 20 km	11.6535	12122
placebo	20 - 30 km	7.73826	9666
azithro	20 - 30 km	7.73826	9666
placebo	0 - 10 km	36.9916	9393
azithro	0 - 10 km	36.9916	9393
placebo	10 - 20 km	10.7157	11452
azithro	10 - 20 km	10.7157	11452
placebo	20 - 30 km	7.00851	10699
azithro	20 - 30 km	7.00851	10699
placebo	0 - 10 km	11.6807	6952
azithro	0 - 10 km	11.6807	6952
placebo	10 - 20 km	17.1268	11439
azithro	10 - 20 km	17.1268	11439
placebo	20 - 30 km	9.786	15447
azithro	20 - 30 km	9.786	15447
placebo	0 - 10 km	14.6419	3773
azithro	0 - 10 km	14.6419	3773
placebo	10 - 20 km	12.4139	4762
azithro	10 - 20 km	12.4139	4762
placebo	20 - 30 km	6.56523	5046
azithro	20 - 30 km	6.56523	5046
placebo	0 - 10 km	28.6161	7798
azithro	0 - 10 km	28.6161	7798
placebo	10 - 20 km	15.6906	11855
azithro	10 - 20 km	15.6906	11855
placebo	20 - 30 km	14.7446	11209
azithro	20 - 30 km	14.7446	11209
placebo	0 - 10 km	8.0977	2502
azithro	0 - 10 km	8.0977	2502
placebo	10 - 20 km	16.5093	17580
azithro	10 - 20 km	16.5093	17580
placebo	20 - 30 km	10.4408	17540
azithro	20 - 30 km	10.4408	17540
placebo	0 - 10 km	24.7233	6891
azithro	0 - 10 km	24.7233	6891
placebo	10 - 20 km	13.3859	10337
azithro	10 - 20 km	13.3859	10337
placebo	20 - 30 km	6.92591	9715
azithro	20 - 30 km	6.92591	9715
placebo	0 - 10 km	10.0358	5376
azithro	0 - 10 km	10.0358	5376
placebo	10 - 20 km	12.9327	14841
azithro	10 - 20 km	12.9327	14841
placebo	20 - 30 km	10.818	7244
azithro	20 - 30 km	10.818	7244
placebo	0 - 10 km	22.5699	11079
azithro	0 - 10 km	22.5699	11079
placebo	10 - 20 km	17.4342	16848
azithro	10 - 20 km	17.4342	16848
placebo	20 - 30 km	11.2783	16349
azithro	20 - 30 km	11.2783	16349
placebo	0 - 10 km	32.1976	13357
azithro	0 - 10 km	32.1976	13357
placebo	10 - 20 km	16.9776	19320
azithro	10 - 20 km	16.9776	19320
placebo	20 - 30 km	17.4939	18746
azithro	20 - 30 km	17.4939	18746
placebo	0 - 10 km	9.51813	1540
azithro	0 - 10 km	9.51813	1540
placebo	10 - 20 km	11.5326	13485
azithro	10 - 20 km	11.5326	13485
placebo	20 - 30 km	14.8243	28579
azithro	20 - 30 km	14.8243	28579
placebo	0 - 10 km	19.677	7886
azithro	0 - 10 km	19.677	7886
placebo	10 - 20 km	17.1873	14699
azithro	10 - 20 km	17.1873	14699
placebo	20 - 30 km	9.12104	18262
azithro	20 - 30 km	9.12104	18262
placebo	0 - 10 km	6.26631	4410
azithro	0 - 10 km	6.26631	4410
placebo	10 - 20 km	11.183	6709
azithro	10 - 20 km	11.183	6709
placebo	20 - 30 km	12.7947	14380
azithro	20 - 30 km	12.7947	14380
placebo	0 - 10 km	30.4964	8654
azithro	0 - 10 km	30.4964	8654
placebo	10 - 20 km	23.23	11295
azithro	10 - 20 km	23.23	11295
placebo	20 - 30 km	18.9928	15660
azithro	20 - 30 km	18.9928	15660
placebo	0 - 10 km	14.3919	8150
azithro	0 - 10 km	14.3919	8150
placebo	10 - 20 km	19.902	19893
azithro	10 - 20 km	19.902	19893
placebo	20 - 30 km	13.8418	20990
azithro	20 - 30 km	13.8418	20990
placebo	0 - 10 km	21.6216	4861
azithro	0 - 10 km	21.6216	4861
placebo	10 - 20 km	16.524	20992
azithro	10 - 20 km	16.524	20992
placebo	20 - 30 km	32.5932	18580
azithro	20 - 30 km	32.5932	18580
placebo	0 - 10 km	26.9008	7857
azithro	0 - 10 km	26.9008	7857
placebo	10 - 20 km	12.5921	6612
azithro	10 - 20 km	12.5921	6612
placebo	20 - 30 km	6.6314	9149
azithro	20 - 30 km	6.6314	9149
placebo	0 - 10 km	17.0317	3661
azithro	0 - 10 km	17.0317	3661
placebo	10 - 20 km	15.7492	20126
azithro	10 - 20 km	15.7492	20126
placebo	20 - 30 km	11.1604	20494
azithro	20 - 30 km	11.1604	20494
placebo	0 - 10 km	13.9548	7787
azithro	0 - 10 km	13.9548	7787
placebo	10 - 20 km	13.2298	1502
azithro	10 - 20 km	13.2298	1502
placebo	20 - 30 km	14.6018	9836
azithro	20 - 30 km	14.6018	9836
placebo	0 - 10 km	7.45033	1806
azithro	0 - 10 km	7.45033	1806
placebo	10 - 20 km	10.1277	10695
azithro	10 - 20 km	10.1277	10695
placebo	20 - 30 km	14.7418	28590
azithro	20 - 30 km	14.7418	28590
placebo	0 - 10 km	33.0206	4331
azithro	0 - 10 km	33.0206	4331
placebo	10 - 20 km	15.1431	15138
azithro	10 - 20 km	15.1431	15138
placebo	20 - 30 km	16.8693	11347
azithro	20 - 30 km	16.8693	11347
placebo	0 - 10 km	18.9574	5451
azithro	0 - 10 km	18.9574	5451
placebo	10 - 20 km	14.5513	12788
azithro	10 - 20 km	14.5513	12788
placebo	20 - 30 km	9.06876	10007
azithro	20 - 30 km	9.06876	10007
placebo	0 - 10 km	23.4896	9032
azithro	0 - 10 km	23.4896	9032
placebo	10 - 20 km	12.3798	10577
azithro	10 - 20 km	12.3798	10577
placebo	20 - 30 km	14.7124	21516
azithro	20 - 30 km	14.7124	21516

## Sheet: figS4panB
arm	ring_range_text	u5_pop_density	phase	avg_res
placebo	0 - 10 km	22.0501	Baseline	24.9467
placebo	0 - 10 km	22.0501	24 months	19.4885
azithro	0 - 10 km	22.0501	Baseline	24.9467
azithro	0 - 10 km	22.0501	24 months	19.4885
placebo	10 - 20 km	12.4405	Baseline	24.9467
placebo	10 - 20 km	12.4405	24 months	19.4885
azithro	10 - 20 km	12.4405	Baseline	24.9467
azithro	10 - 20 km	12.4405	24 months	19.4885
placebo	20 - 30 km	9.35079	Baseline	24.9467
placebo	20 - 30 km	9.35079	24 months	19.4885
azithro	20 - 30 km	9.35079	Baseline	24.9467
azithro	20 - 30 km	9.35079	24 months	19.4885
placebo	0 - 10 km	32.4639	Baseline	19.6859
placebo	0 - 10 km	32.4639	24 months	71.3866
azithro	0 - 10 km	32.4639	Baseline	19.6859
azithro	0 - 10 km	32.4639	24 months	71.3866
placebo	10 - 20 km	10.9932	Baseline	19.6859
placebo	10 - 20 km	10.9932	24 months	71.3866
azithro	10 - 20 km	10.9932	Baseline	19.6859
azithro	10 - 20 km	10.9932	24 months	71.3866
placebo	20 - 30 km	7.13939	Baseline	19.6859
placebo	20 - 30 km	7.13939	24 months	71.3866
azithro	20 - 30 km	7.13939	Baseline	19.6859
azithro	20 - 30 km	7.13939	24 months	71.3866
placebo	0 - 10 km	5.47093	Baseline	35.8514
placebo	0 - 10 km	5.47093	24 months	26.0467
azithro	0 - 10 km	5.47093	Baseline	35.8514
azithro	0 - 10 km	5.47093	24 months	26.0467
placebo	10 - 20 km	16.0251	Baseline	35.8514
placebo	10 - 20 km	16.0251	24 months	26.0467
azithro	10 - 20 km	16.0251	Baseline	35.8514
azithro	10 - 20 km	16.0251	24 months	26.0467
placebo	20 - 30 km	13.7199	Baseline	35.8514
placebo	20 - 30 km	13.7199	24 months	26.0467
azithro	20 - 30 km	13.7199	Baseline	35.8514
azithro	20 - 30 km	13.7199	24 months	26.0467
placebo	0 - 10 km	15.7474	Baseline	10.6111
placebo	0 - 10 km	15.7474	24 months	22.4292
azithro	0 - 10 km	15.7474	Baseline	10.6111
azithro	0 - 10 km	15.7474	24 months	22.4292
placebo	10 - 20 km	16.77	Baseline	10.6111
placebo	10 - 20 km	16.77	24 months	22.4292
azithro	10 - 20 km	16.77	Baseline	10.6111
azithro	10 - 20 km	16.77	24 months	22.4292
placebo	20 - 30 km	9.30647	Baseline	10.6111
placebo	20 - 30 km	9.30647	24 months	22.4292
azithro	20 - 30 km	9.30647	Baseline	10.6111
azithro	20 - 30 km	9.30647	24 months	22.4292
placebo	0 - 10 km	21.8162	Baseline	8.45054
placebo	0 - 10 km	21.8162	24 months	97.9523
azithro	0 - 10 km	21.8162	Baseline	8.45054
azithro	0 - 10 km	21.8162	24 months	97.9523
placebo	10 - 20 km	13.9164	Baseline	8.45054
placebo	10 - 20 km	13.9164	24 months	97.9523
azithro	10 - 20 km	13.9164	Baseline	8.45054
azithro	10 - 20 km	13.9164	24 months	97.9523
placebo	20 - 30 km	9.39079	Baseline	8.45054
placebo	20 - 30 km	9.39079	24 months	97.9523
azithro	20 - 30 km	9.39079	Baseline	8.45054
azithro	20 - 30 km	9.39079	24 months	97.9523
placebo	0 - 10 km	7.212	Baseline	23.988
placebo	0 - 10 km	7.212	24 months	13.0514
azithro	0 - 10 km	7.212	Baseline	23.988
azithro	0 - 10 km	7.212	24 months	13.0514
placebo	10 - 20 km	5.09517	Baseline	23.988
placebo	10 - 20 km	5.09517	24 months	13.0514
azithro	10 - 20 km	5.09517	Baseline	23.988
azithro	10 - 20 km	5.09517	24 months	13.0514
placebo	20 - 30 km	16.3188	Baseline	23.988
placebo	20 - 30 km	16.3188	24 months	13.0514
azithro	20 - 30 km	16.3188	Baseline	23.988
azithro	20 - 30 km	16.3188	24 months	13.0514
placebo	0 - 10 km	26.6305	Baseline	11.5186
placebo	0 - 10 km	26.6305	24 months	16.7401
azithro	0 - 10 km	26.6305	Baseline	11.5186
azithro	0 - 10 km	26.6305	24 months	16.7401
placebo	10 - 20 km	13.7157	Baseline	11.5186
placebo	10 - 20 km	13.7157	24 months	16.7401
azithro	10 - 20 km	13.7157	Baseline	11.5186
azithro	10 - 20 km	13.7157	24 months	16.7401
placebo	20 - 30 km	8.00516	Baseline	11.5186
placebo	20 - 30 km	8.00516	24 months	16.7401
azithro	20 - 30 km	8.00516	Baseline	11.5186
azithro	20 - 30 km	8.00516	24 months	16.7401
placebo	0 - 10 km	32.3512	Baseline	13.0177
placebo	0 - 10 km	32.3512	24 months	47.3103
azithro	0 - 10 km	32.3512	Baseline	13.0177
azithro	0 - 10 km	32.3512	24 months	47.3103
placebo	10 - 20 km	11.6535	Baseline	13.0177
placebo	10 - 20 km	11.6535	24 months	47.3103
azithro	10 - 20 km	11.6535	Baseline	13.0177
azithro	10 - 20 km	11.6535	24 months	47.3103
placebo	20 - 30 km	7.73826	Baseline	13.0177
placebo	20 - 30 km	7.73826	24 months	47.3103
azithro	20 - 30 km	7.73826	Baseline	13.0177
azithro	20 - 30 km	7.73826	24 months	47.3103
placebo	0 - 10 km	36.9916	Baseline	4.03929
placebo	0 - 10 km	36.9916	24 months	4.02056
azithro	0 - 10 km	36.9916	Baseline	4.03929
azithro	0 - 10 km	36.9916	24 months	4.02056
placebo	10 - 20 km	10.7157	Baseline	4.03929
placebo	10 - 20 km	10.7157	24 months	4.02056
azithro	10 - 20 km	10.7157	Baseline	4.03929
azithro	10 - 20 km	10.7157	24 months	4.02056
placebo	20 - 30 km	7.00851	Baseline	4.03929
placebo	20 - 30 km	7.00851	24 months	4.02056
azithro	20 - 30 km	7.00851	Baseline	4.03929
azithro	20 - 30 km	7.00851	24 months	4.02056
placebo	0 - 10 km	11.6807	Baseline	13.4401
placebo	0 - 10 km	11.6807	24 months	11.4348
azithro	0 - 10 km	11.6807	Baseline	13.4401
azithro	0 - 10 km	11.6807	24 months	11.4348
placebo	10 - 20 km	17.1268	Baseline	13.4401
placebo	10 - 20 km	17.1268	24 months	11.4348
azithro	10 - 20 km	17.1268	Baseline	13.4401
azithro	10 - 20 km	17.1268	24 months	11.4348
placebo	20 - 30 km	9.786	Baseline	13.4401
placebo	20 - 30 km	9.786	24 months	11.4348
azithro	20 - 30 km	9.786	Baseline	13.4401
azithro	20 - 30 km	9.786	24 months	11.4348
placebo	0 - 10 km	14.6419	Baseline	3.51812
placebo	0 - 10 km	14.6419	24 months	14.8027
azithro	0 - 10 km	14.6419	Baseline	3.51812
azithro	0 - 10 km	14.6419	24 months	14.8027
placebo	10 - 20 km	12.4139	Baseline	3.51812
placebo	10 - 20 km	12.4139	24 months	14.8027
azithro	10 - 20 km	12.4139	Baseline	3.51812
azithro	10 - 20 km	12.4139	24 months	14.8027
placebo	20 - 30 km	6.56523	Baseline	3.51812
placebo	20 - 30 km	6.56523	24 months	14.8027
azithro	20 - 30 km	6.56523	Baseline	3.51812
azithro	20 - 30 km	6.56523	24 months	14.8027
placebo	0 - 10 km	28.6161	Baseline	9.51127
placebo	0 - 10 km	28.6161	24 months	83.3754
azithro	0 - 10 km	28.6161	Baseline	9.51127
azithro	0 - 10 km	28.6161	24 months	83.3754
placebo	10 - 20 km	15.6906	Baseline	9.51127
placebo	10 - 20 km	15.6906	24 months	83.3754
azithro	10 - 20 km	15.6906	Baseline	9.51127
azithro	10 - 20 km	15.6906	24 months	83.3754
placebo	20 - 30 km	14.7446	Baseline	9.51127
placebo	20 - 30 km	14.7446	24 months	83.3754
azithro	20 - 30 km	14.7446	Baseline	9.51127
azithro	20 - 30 km	14.7446	24 months	83.3754
placebo	0 - 10 km	8.0977	Baseline	14.5378
placebo	0 - 10 km	8.0977	24 months	83.7843
azithro	0 - 10 km	8.0977	Baseline	14.5378
azithro	0 - 10 km	8.0977	24 months	83.7843
placebo	10 - 20 km	16.5093	Baseline	14.5378
placebo	10 - 20 km	16.5093	24 months	83.7843
azithro	10 - 20 km	16.5093	Baseline	14.5378
azithro	10 - 20 km	16.5093	24 months	83.7843
placebo	20 - 30 km	10.4408	Baseline	14.5378
placebo	20 - 30 km	10.4408	24 months	83.7843
azithro	20 - 30 km	10.4408	Baseline	14.5378
azithro	20 - 30 km	10.4408	24 months	83.7843
placebo	0 - 10 km	24.7233	Baseline	18.3506
placebo	0 - 10 km	24.7233	24 months	26.356
azithro	0 - 10 km	24.7233	Baseline	18.3506
azithro	0 - 10 km	24.7233	24 months	26.356
placebo	10 - 20 km	13.3859	Baseline	18.3506
placebo	10 - 20 km	13.3859	24 months	26.356
azithro	10 - 20 km	13.3859	Baseline	18.3506
azithro	10 - 20 km	13.3859	24 months	26.356
placebo	20 - 30 km	6.92591	Baseline	18.3506
placebo	20 - 30 km	6.92591	24 months	26.356
azithro	20 - 30 km	6.92591	Baseline	18.3506
azithro	20 - 30 km	6.92591	24 months	26.356
placebo	0 - 10 km	10.0358	Baseline	8.23103
placebo	0 - 10 km	10.0358	24 months	1.20603
azithro	0 - 10 km	10.0358	Baseline	8.23103
azithro	0 - 10 km	10.0358	24 months	1.20603
placebo	10 - 20 km	12.9327	Baseline	8.23103
placebo	10 - 20 km	12.9327	24 months	1.20603
azithro	10 - 20 km	12.9327	Baseline	8.23103
azithro	10 - 20 km	12.9327	24 months	1.20603
placebo	20 - 30 km	10.818	Baseline	8.23103
placebo	20 - 30 km	10.818	24 months	1.20603
azithro	20 - 30 km	10.818	Baseline	8.23103
azithro	20 - 30 km	10.818	24 months	1.20603
placebo	0 - 10 km	22.5699	Baseline	17.4748
placebo	0 - 10 km	22.5699	24 months	1.08214
azithro	0 - 10 km	22.5699	Baseline	17.4748
azithro	0 - 10 km	22.5699	24 months	1.08214
placebo	10 - 20 km	17.4342	Baseline	17.4748
placebo	10 - 20 km	17.4342	24 months	1.08214
azithro	10 - 20 km	17.4342	Baseline	17.4748
azithro	10 - 20 km	17.4342	24 months	1.08214
placebo	20 - 30 km	11.2783	Baseline	17.4748
placebo	20 - 30 km	11.2783	24 months	1.08214
azithro	20 - 30 km	11.2783	Baseline	17.4748
azithro	20 - 30 km	11.2783	24 months	1.08214
placebo	0 - 10 km	32.1976	Baseline	13.5387
placebo	0 - 10 km	32.1976	24 months	14.5202
azithro	0 - 10 km	32.1976	Baseline	13.5387
azithro	0 - 10 km	32.1976	24 months	14.5202
placebo	10 - 20 km	16.9776	Baseline	13.5387
placebo	10 - 20 km	16.9776	24 months	14.5202
azithro	10 - 20 km	16.9776	Baseline	13.5387
azithro	10 - 20 km	16.9776	24 months	14.5202
placebo	20 - 30 km	17.4939	Baseline	13.5387
placebo	20 - 30 km	17.4939	24 months	14.5202
azithro	20 - 30 km	17.4939	Baseline	13.5387
azithro	20 - 30 km	17.4939	24 months	14.5202
placebo	0 - 10 km	9.51813	Baseline	22.1816
placebo	0 - 10 km	9.51813	24 months	102.671
azithro	0 - 10 km	9.51813	Baseline	22.1816
azithro	0 - 10 km	9.51813	24 months	102.671
placebo	10 - 20 km	11.5326	Baseline	22.1816
placebo	10 - 20 km	11.5326	24 months	102.671
azithro	10 - 20 km	11.5326	Baseline	22.1816
azithro	10 - 20 km	11.5326	24 months	102.671
placebo	20 - 30 km	14.8243	Baseline	22.1816
placebo	20 - 30 km	14.8243	24 months	102.671
azithro	20 - 30 km	14.8243	Baseline	22.1816
azithro	20 - 30 km	14.8243	24 months	102.671
placebo	0 - 10 km	19.677	Baseline	9.87561
placebo	0 - 10 km	19.677	24 months	91.0208
azithro	0 - 10 km	19.677	Baseline	9.87561
azithro	0 - 10 km	19.677	24 months	91.0208
placebo	10 - 20 km	17.1873	Baseline	9.87561
placebo	10 - 20 km	17.1873	24 months	91.0208
azithro	10 - 20 km	17.1873	Baseline	9.87561
azithro	10 - 20 km	17.1873	24 months	91.0208
placebo	20 - 30 km	9.12104	Baseline	9.87561
placebo	20 - 30 km	9.12104	24 months	91.0208
azithro	20 - 30 km	9.12104	Baseline	9.87561
azithro	20 - 30 km	9.12104	24 months	91.0208
placebo	0 - 10 km	6.26631	Baseline	14.0115
placebo	0 - 10 km	6.26631	24 months	46.5631
azithro	0 - 10 km	6.26631	Baseline	14.0115
azithro	0 - 10 km	6.26631	24 months	46.5631
placebo	10 - 20 km	11.183	Baseline	14.0115
placebo	10 - 20 km	11.183	24 months	46.5631
azithro	10 - 20 km	11.183	Baseline	14.0115
azithro	10 - 20 km	11.183	24 months	46.5631
placebo	20 - 30 km	12.7947	Baseline	14.0115
placebo	20 - 30 km	12.7947	24 months	46.5631
azithro	20 - 30 km	12.7947	Baseline	14.0115
azithro	20 - 30 km	12.7947	24 months	46.5631
placebo	0 - 10 km	30.4964	Baseline	58.6804
placebo	0 - 10 km	30.4964	24 months	116.143
azithro	0 - 10 km	30.4964	Baseline	58.6804
azithro	0 - 10 km	30.4964	24 months	116.143
placebo	10 - 20 km	23.23	Baseline	58.6804
placebo	10 - 20 km	23.23	24 months	116.143
azithro	10 - 20 km	23.23	Baseline	58.6804
azithro	10 - 20 km	23.23	24 months	116.143
placebo	20 - 30 km	18.9928	Baseline	58.6804
placebo	20 - 30 km	18.9928	24 months	116.143
azithro	20 - 30 km	18.9928	Baseline	58.6804
azithro	20 - 30 km	18.9928	24 months	116.143
placebo	0 - 10 km	14.3919	Baseline	28.0101
placebo	0 - 10 km	14.3919	24 months	24.1223
azithro	0 - 10 km	14.3919	Baseline	28.0101
azithro	0 - 10 km	14.3919	24 months	24.1223
placebo	10 - 20 km	19.902	Baseline	28.0101
placebo	10 - 20 km	19.902	24 months	24.1223
azithro	10 - 20 km	19.902	Baseline	28.0101
azithro	10 - 20 km	19.902	24 months	24.1223
placebo	20 - 30 km	13.8418	Baseline	28.0101
placebo	20 - 30 km	13.8418	24 months	24.1223
azithro	20 - 30 km	13.8418	Baseline	28.0101
azithro	20 - 30 km	13.8418	24 months	24.1223
placebo	0 - 10 km	21.6216	Baseline	30.4662
placebo	0 - 10 km	21.6216	24 months	124.059
azithro	0 - 10 km	21.6216	Baseline	30.4662
azithro	0 - 10 km	21.6216	24 months	124.059
placebo	10 - 20 km	16.524	Baseline	30.4662
placebo	10 - 20 km	16.524	24 months	124.059
azithro	10 - 20 km	16.524	Baseline	30.4662
azithro	10 - 20 km	16.524	24 months	124.059
placebo	20 - 30 km	32.5932	Baseline	30.4662
placebo	20 - 30 km	32.5932	24 months	124.059
azithro	20 - 30 km	32.5932	Baseline	30.4662
azithro	20 - 30 km	32.5932	24 months	124.059
placebo	0 - 10 km	26.9008	Baseline	5.35743
placebo	0 - 10 km	26.9008	24 months	8.64765
azithro	0 - 10 km	26.9008	Baseline	5.35743
azithro	0 - 10 km	26.9008	24 months	8.64765
placebo	10 - 20 km	12.5921	Baseline	5.35743
placebo	10 - 20 km	12.5921	24 months	8.64765
azithro	10 - 20 km	12.5921	Baseline	5.35743
azithro	10 - 20 km	12.5921	24 months	8.64765
placebo	20 - 30 km	6.6314	Baseline	5.35743
placebo	20 - 30 km	6.6314	24 months	8.64765
azithro	20 - 30 km	6.6314	Baseline	5.35743
azithro	20 - 30 km	6.6314	24 months	8.64765
placebo	0 - 10 km	17.0317	Baseline	28.5128
placebo	0 - 10 km	17.0317	24 months	18.1891
azithro	0 - 10 km	17.0317	Baseline	28.5128
azithro	0 - 10 km	17.0317	24 months	18.1891
placebo	10 - 20 km	15.7492	Baseline	28.5128
placebo	10 - 20 km	15.7492	24 months	18.1891
azithro	10 - 20 km	15.7492	Baseline	28.5128
azithro	10 - 20 km	15.7492	24 months	18.1891
placebo	20 - 30 km	11.1604	Baseline	28.5128
placebo	20 - 30 km	11.1604	24 months	18.1891
azithro	20 - 30 km	11.1604	Baseline	28.5128
azithro	20 - 30 km	11.1604	24 months	18.1891
placebo	0 - 10 km	13.9548	Baseline	14.2336
placebo	0 - 10 km	13.9548	24 months	39.7816
azithro	0 - 10 km	13.9548	Baseline	14.2336
azithro	0 - 10 km	13.9548	24 months	39.7816
placebo	10 - 20 km	13.2298	Baseline	14.2336
placebo	10 - 20 km	13.2298	24 months	39.7816
azithro	10 - 20 km	13.2298	Baseline	14.2336
azithro	10 - 20 km	13.2298	24 months	39.7816
placebo	20 - 30 km	14.6018	Baseline	14.2336
placebo	20 - 30 km	14.6018	24 months	39.7816
azithro	20 - 30 km	14.6018	Baseline	14.2336
azithro	20 - 30 km	14.6018	24 months	39.7816
placebo	0 - 10 km	7.45033	Baseline	7.49498
placebo	0 - 10 km	7.45033	24 months	12.7659
azithro	0 - 10 km	7.45033	Baseline	7.49498
azithro	0 - 10 km	7.45033	24 months	12.7659
placebo	10 - 20 km	10.1277	Baseline	7.49498
placebo	10 - 20 km	10.1277	24 months	12.7659
azithro	10 - 20 km	10.1277	Baseline	7.49498
azithro	10 - 20 km	10.1277	24 months	12.7659
placebo	20 - 30 km	14.7418	Baseline	7.49498
placebo	20 - 30 km	14.7418	24 months	12.7659
azithro	20 - 30 km	14.7418	Baseline	7.49498
azithro	20 - 30 km	14.7418	24 months	12.7659
placebo	0 - 10 km	33.0206	Baseline	27.4661
placebo	0 - 10 km	33.0206	24 months	90.8401
azithro	0 - 10 km	33.0206	Baseline	27.4661
azithro	0 - 10 km	33.0206	24 months	90.8401
placebo	10 - 20 km	15.1431	Baseline	27.4661
placebo	10 - 20 km	15.1431	24 months	90.8401
azithro	10 - 20 km	15.1431	Baseline	27.4661
azithro	10 - 20 km	15.1431	24 months	90.8401
placebo	20 - 30 km	16.8693	Baseline	27.4661
placebo	20 - 30 km	16.8693	24 months	90.8401
azithro	20 - 30 km	16.8693	Baseline	27.4661
azithro	20 - 30 km	16.8693	24 months	90.8401
placebo	0 - 10 km	18.9574	Baseline	3.12609
placebo	0 - 10 km	18.9574	24 months	59.4515
azithro	0 - 10 km	18.9574	Baseline	3.12609
azithro	0 - 10 km	18.9574	24 months	59.4515
placebo	10 - 20 km	14.5513	Baseline	3.12609
placebo	10 - 20 km	14.5513	24 months	59.4515
azithro	10 - 20 km	14.5513	Baseline	3.12609
azithro	10 - 20 km	14.5513	24 months	59.4515
placebo	20 - 30 km	9.06876	Baseline	3.12609
placebo	20 - 30 km	9.06876	24 months	59.4515
azithro	20 - 30 km	9.06876	Baseline	3.12609
azithro	20 - 30 km	9.06876	24 months	59.4515
placebo	0 - 10 km	23.4896	Baseline	7.61049
placebo	0 - 10 km	23.4896	24 months	72.3757
azithro	0 - 10 km	23.4896	Baseline	7.61049
azithro	0 - 10 km	23.4896	24 months	72.3757
placebo	10 - 20 km	12.3798	Baseline	7.61049
placebo	10 - 20 km	12.3798	24 months	72.3757
azithro	10 - 20 km	12.3798	Baseline	7.61049
azithro	10 - 20 km	12.3798	24 months	72.3757
placebo	20 - 30 km	14.7124	Baseline	7.61049
placebo	20 - 30 km	14.7124	24 months	72.3757
azithro	20 - 30 km	14.7124	Baseline	7.61049
azithro	20 - 30 km	14.7124	24 months	72.3757

## Sheet: figS5panA
dist_csi	arm	tx_int
0.381927	placebo	0.244543
1.2019	azithro	0.402098
3.8651	placebo	0.20251
0.384279	placebo	0.344689
4.26746	azithro	0.294893
6.9384	placebo	0.0521532
4.7287	placebo	0.532753
5.14612	azithro	0.40471
4.28648	placebo	0.378257
2.35683	azithro	0.304701
5.39807	placebo	0.0687316
1.22875	azithro	0.405312
7.91925	azithro	0.212611
5.65176	placebo	0.184342
2.94112	placebo	0.181544
3.42789	placebo	0.830116
1.58869	placebo	1
0.382338	azithro	0.328396
2.82959	azithro	0.429005
8.24873	azithro	0.0276551
4.43659	azithro	0.678832
2.36385	placebo	0.6158
6.83782	azithro	0.460039
2.31979	placebo	0
0.371354	placebo	0.331553
1.13221	azithro	0.496197
1.49856	placebo	0.205016
0.389658	azithro	0.5045
2.90079	azithro	0.22463
3.21357	azithro	0.617372

## Sheet: figS5panB
dist_csi	phase	avg_res
0.381927	Baseline	24.9467
0.381927	24 months	19.4885
1.2019	Baseline	19.6859
1.2019	24 months	71.3866
3.8651	Baseline	35.8514
3.8651	24 months	26.0467
0.384279	Baseline	10.6111
0.384279	24 months	22.4292
4.26746	Baseline	8.45054
4.26746	24 months	97.9523
6.9384	Baseline	23.988
6.9384	24 months	13.0514
4.7287	Baseline	11.5186
4.7287	24 months	16.7401
5.14612	Baseline	13.0177
5.14612	24 months	47.3103
4.28648	Baseline	4.03929
4.28648	24 months	4.02056
2.35683	Baseline	13.4401
2.35683	24 months	11.4348
5.39807	Baseline	3.51812
5.39807	24 months	14.8027
1.22875	Baseline	9.51127
1.22875	24 months	83.3754
7.91925	Baseline	14.5378
7.91925	24 months	83.7843
5.65176	Baseline	18.3506
5.65176	24 months	26.356
2.94112	Baseline	8.23103
2.94112	24 months	1.20603
3.42789	Baseline	17.4748
3.42789	24 months	1.08214
1.58869	Baseline	13.5387
1.58869	24 months	14.5202
0.382338	Baseline	22.1816
0.382338	24 months	102.671
2.82959	Baseline	9.87561
2.82959	24 months	91.0208
8.24873	Baseline	14.0115
8.24873	24 months	46.5631
4.43659	Baseline	58.6804
4.43659	24 months	116.143
2.36385	Baseline	28.0101
2.36385	24 months	24.1223
6.83782	Baseline	30.4662
6.83782	24 months	124.059
2.31979	Baseline	5.35743
2.31979	24 months	8.64765
0.371354	Baseline	28.5128
0.371354	24 months	18.1891
1.13221	Baseline	14.2336
1.13221	24 months	39.7816
1.49856	Baseline	7.49498
1.49856	24 months	12.7659
0.389658	Baseline	27.4661
0.389658	24 months	90.8401
2.90079	Baseline	3.12609
2.90079	24 months	59.4515
3.21357	Baseline	7.61049
3.21357	24 months	72.3757

[truncated: 6 more sheets: figS6, figS7, figS8, figS9panA, figS9panBC, figS10]
